# Supplementary material for: Environmental DNA Detects Endangered Texas Hornshell and Its Hosts
Source: Ecol Evol. 2025 Jul 10;15(7):e71397. doi: 10.1002/ece3.71397 (PMC12245726; doi:10.1002/ece3.71397)
Supplement: Supplementary file 1 — Appendix S1. Supporting Information. [file ECE3-15-e71397-s001.xlsx]

## Sheet: GYRH_APs
Assay	Taxon	Name	Amp
GYRH	Moxostoma congestum	AP009317.1:5478-7028 Moxostoma congestum mitochondrial DNA, complete genome	0.853
GYRH	Moxostoma albidum	EU751965.1 Moxostoma albidum voucher MX008E cytochrome oxidase subunit 1 (COI) gene partial cds mitochondrial	0.853
GYRH	Moxostoma congestum	HQ573187.1 Moxostoma congestum voucher MXIV0316 cytochrome oxidase subunit 1 (COI) gene partial cds mitochondrial	0.853
GYRH	Moxostoma congestum	HQ573198.1 Moxostoma congestum voucher MXIV0331 cytochrome oxidase subunit 1 (COI) gene partial cds mitochondrial	0.853
GYRH	Moxostoma congestum	HQ573331.1 Moxostoma congestum voucher MXIV0699 cytochrome oxidase subunit 1 (COI) gene partial cds mitochondrial	0.853
GYRH	Moxostoma congestum	JN027278.1 Moxostoma congestum voucher NAFF 1221 cytochrome oxidase subunit 1 (COI) gene partial cds mitochondrial	0.853
GYRH	Moxostoma congestum	JN027279.1 Moxostoma congestum voucher NAFF 1220 cytochrome oxidase subunit 1 (COI) gene partial cds mitochondrial	0.853
GYRH	Moxostoma congestum	JN027280.1 Moxostoma congestum voucher NAFF 1219 cytochrome oxidase subunit 1 (COI) gene partial cds mitochondrial	0.853
GYRH	Moxostoma congestum	JN027282.1 Moxostoma congestum voucher NAFF 1217 cytochrome oxidase subunit 1 (COI) gene partial cds mitochondrial	0.853
GYRH	Moxostoma congestum	JN027281.1 Moxostoma congestum voucher NAFF 1218 cytochrome oxidase subunit 1 (COI) gene partial cds mitochondrial	0.853
GYRH	Moxostoma duquesnii	EU524861.1 Moxostoma duquesnii voucher ROM:ICH:BCF-0517-6 cytochrome oxidase subunit I (COI) gene partial cds mitochondrial	0.853
GYRH	Moxostoma poecilurum	HQ579038.1 Moxostoma poecilurum voucher NAFF 1128 cytochrome oxidase subunit 1 (COI) gene partial cds mitochondrial	0.853
GYRH	Moxostoma congestum	DE18_01_Moxostoma_congestum	0.853
GYRH	Moxostoma congestum	DE18_02_Moxostoma_congestum	0.853
GYRH	Moxostoma congestum	DE18_03_Moxostoma_congestum	0.853
GYRH	Moxostoma congestum	BR20_18_Moxostoma_congestum	0.853
GYRH	Moxostoma congestum	BR20_17_Moxostoma_congestum	0.853
GYRH	Moxostoma congestum	BR20_14B_Moxostoma_congestum	0.853
GYRH	Moxostoma congestum	BR20_16_Moxostoma_congestum	0.853
GYRH	Moxostoma congestum	DE18_04_Moxostoma_congestum	0.853
GYRH	Moxostoma congestum	BR20_13B_Moxostoma_congestum	0.853
GYRH	Moxostoma austrinum	JN027268.1 Moxostoma austrinum voucher NAFF 1132 cytochrome oxidase subunit 1 (COI) gene partial cds mitochondrial	0.765
GYRH	Moxostoma valenciennesi	EU524150.1 Moxostoma valenciennesi voucher BIOUG CAN :BCF-0097-1 cytochrome oxidase subunit I (COI) gene partial cds mitochondrial	0.69
GYRH	Moxostoma lachneri	JN027291.1 Moxostoma lachneri voucher NAFF 1105 cytochrome oxidase subunit 1 (COI) gene partial cds mitochondrial	0.611
GYRH	Moxostoma breviceps	JN027269.1 Moxostoma breviceps voucher NAFF 3153 cytochrome oxidase subunit 1 (COI) gene partial cds mitochondrial	0.603
GYRH	Moxostoma hubbsi	EU524877.1 Moxostoma hubbsi voucher BIOUG CAN :BCF-617-15 cytochrome oxidase subunit I (COI) gene partial cds mitochondrial	0.603
GYRH	Moxostoma pappillosum	JN027300.1 Moxostoma pappillosum voucher NAFF 3896 cytochrome oxidase subunit 1 (COI) gene partial cds mitochondrial	0.603
GYRH	Moxostoma anisurum	EU524146.1 Moxostoma anisurum voucher ROM:ICH:BCF-0095-1 cytochrome oxidase subunit I (COI) gene partial cds mitochondrial	0.525
GYRH	Moxostoma collapsum	JN027275.1 Moxostoma collapsum voucher NAFF 3894 cytochrome oxidase subunit 1 (COI) gene partial cds mitochondrial	0.525
GYRH	Moxostoma erythrurum	EU524867.1 Moxostoma erythrurum voucher ROM:ICH:BCF-0416-6 cytochrome oxidase subunit I (COI) gene partial cds mitochondrial	0.505
GYRH	Thoburnia rhothoeca	JN028426.1 Thoburnia rhothoeca voucher NAFF 1106 cytochrome oxidase subunit 1 (COI) gene partial cds mitochondrial	0.49
GYRH	Catostomus catostomus	OR814557.1 Catostomus catostomus isolate LNSK-Reindeer-002-COI cytochrome c oxidase subunit I (COX1) gene partial cds mitochondrial	0.475
GYRH	Catostomus clarkii	HQ556937.1 Catostomus clarkii voucher CACL-AZ Hatchery-2 cytochrome oxidase subunit 1 (COI) gene partial cds mitochondrial	0.47
GYRH	Catostomus discobolus	MT501389.1 Catostomus discobolus isolate SNARRC18-148 mitochondrion complete genome	0.47
GYRH	Catostomus platyrhynchus	EU522454.1 Catostomus platyrhynchus voucher BIOUG CAN :BCF-874-1 cytochrome oxidase subunit I (COI) gene partial cds mitochondrial	0.47
GYRH	Hypentelium roanokense	JN026848.1 Hypentelium roanokense voucher NAFF 1110 cytochrome oxidase subunit 1 (COI) gene partial cds mitochondrial	0.452
GYRH	Hypentelium etowanum	JN026826.1 Hypentelium etowanum voucher NAFF 1088 cytochrome oxidase subunit 1 (COI) gene partial cds mitochondrial	0.428
GYRH	Hypentelium nigricans	EU524667.1 Hypentelium nigricans voucher ROM:ICH:BCF-0413-1 cytochrome oxidase subunit I (COI) gene partial cds mitochondrial	0.428
GYRH	Moxostoma macrolepidotum	EU524149.1 Moxostoma macrolepidotum voucher BIOUG CAN :BCF-0091-2 cytochrome oxidase subunit I (COI) gene partial cds mitochondrial	0.388
GYRH	Moxostoma pisolabrum	HQ937012.1 Moxostoma pisolabrum voucher NAFF 3847 cytochrome oxidase subunit 1 (COI) gene partial cds mitochondrial	0.388
GYRH	Erimyzon claviformis	MT019583.1 Erimyzon claviformis voucher LSUMZ:14307 cytochrome oxidase subunit 1 (COI) gene partial cds mitochondrial	0.386
GYRH	Moxostoma rupiscartes	JN027314.1 Moxostoma rupiscartes voucher NAFF 3181 cytochrome oxidase subunit 1 (COI) gene partial cds mitochondrial	0.372
GYRH	Moxostoma robustum	JN027311.1 Moxostoma robustum voucher NAFF 4092 cytochrome oxidase subunit 1 (COI) gene partial cds mitochondrial	0.352
GYRH	Moxostoma ariommum	JN027266.1 Moxostoma ariommum voucher NAFF 3550 cytochrome oxidase subunit 1 (COI) gene partial cds mitochondrial	0.344
GYRH	Erimyzon tenuis	JN025449.1 Erimyzon tenuis voucher NAFF 1143 cytochrome oxidase subunit 1 (COI) gene partial cds mitochondrial	0.327
GYRH	Thoburnia atripinnis	HQ937020.1 Thoburnia atripinnis voucher FLMNH 165465 cytochrome oxidase subunit 1 (COI) gene partial cds mitochondrial	0.321
GYRH	Erimyzon oblongus	AP011228.1 Erimyzon oblongus mitochondrial DNA complete genome	0.313
GYRH	Catostomus nebuliferus	EU668538.1 Catostomus nebuliferus strain CATO78 cytochrome oxidase subunit I (COI) gene partial cds mitochondrial	0.293
GYRH	Catostomus plebeius	EU668409.1 Catostomus plebeius strain CATO01 cytochrome oxidase subunit I (COI) gene partial cds mitochondrial	0.293
GYRH	Catostomus santaanae	JN024948.1 Catostomus santaanae voucher NAFF 2170 cytochrome oxidase subunit 1 (COI) gene partial cds mitochondrial	0.293
GYRH	Moxostoma carinatum	EU524147.1 Moxostoma carinatum voucher BIOUG CAN :BCF-0098-1 cytochrome oxidase subunit I (COI) gene partial cds mitochondrial	0.291
GYRH	Moxostoma cervinum	JN027274.1 Moxostoma cervinum voucher NAFF 3891 cytochrome oxidase subunit 1 (COI) gene partial cds mitochondrial	0.28
GYRH	Myxocyprinus asiaticus	AY526869.1 Myxocyprinus asiaticus mitochondrion complete genome	0.264
GYRH	Cycleptus elongatus	JN025162.1 Cycleptus elongatus voucher WI-N10-3 cytochrome oxidase subunit 1 (COI) gene partial cds mitochondrial	0.237
GYRH	Carpiodes carpio	JN024862.1 Carpiodes carpio voucher NAFF 1098 cytochrome oxidase subunit 1 (COI) gene partial cds mitochondrial	0.217
GYRH	Carpiodes cyprinus	EU523924.1 Carpiodes cyprinus voucher BIOUG CAN :BCF-0102-1 cytochrome oxidase subunit I (COI) gene partial cds mitochondrial	0.217
GYRH	Carpiodes velifer	JN024874.1 Carpiodes velifer voucher NAFF 3982 cytochrome oxidase subunit 1 (COI) gene partial cds mitochondrial	0.217
GYRH	Minytrema melanops	EU524839.1 Minytrema melanops voucher BIOUG CAN :BCF-0566-5 cytochrome oxidase subunit I (COI) gene partial cds mitochondrial	0.172
GYRH	Ictiobus bubalus	JN026913.1 Ictiobus bubalus voucher NAFF 2446 cytochrome oxidase subunit 1 (COI) gene partial cds mitochondrial	0.166
GYRH	Ictiobus cyprinellus	EU524687.1 Ictiobus cyprinellus voucher ROM:ICH:BCF-0488-1 cytochrome oxidase subunit I (COI) gene partial cds mitochondrial	0.166
GYRH	Ictiobus niger	EU524107.1 Ictiobus niger voucher BIOUG CAN :BCF-707-1 cytochrome oxidase subunit I (COI) gene partial cds mitochondrial	0.166
GYRH	Erimyzon sucetta	EU524567.1 Erimyzon sucetta voucher ROM:ICH:BCF-0514-1 cytochrome oxidase subunit I (COI) gene partial cds mitochondrial	0.159
GYRH	Catostomus microps	HQ557218.1 Catostomus microps voucher WA-GTC3-08 cytochrome oxidase subunit 1 (COI) gene partial cds mitochondrial	0.146
GYRH	Catostomus occidentalis	HQ557393.1 Catostomus occidentalis voucher NAFF 4231 cytochrome oxidase subunit 1 (COI) gene partial cds mitochondrial	0.146
GYRH	Chasmistes brevirostris	OR031103.1 Chasmistes brevirostris voucher SNARRC21-007 mitochondrion complete genome	0.146
GYRH	Deltistes luxatus	MT501373.1 Deltistes luxatus isolate SNARRC18-050 mitochondrion complete genome	0.146
GYRH	Xyrauchen texanus	HQ556968.1 Xyrauchen texanus voucher XYTE-AZ Hatchery-2 cytochrome oxidase subunit 1 (COI) gene partial cds mitochondrial	0.106
GYRH	Catostomus ardens	JN024883.1 Catostomus ardens voucher NAFF 2185 cytochrome oxidase subunit 1 (COI) gene partial cds mitochondrial	0.102
GYRH	Catostomus columbianus	JN024899.1 Catostomus columbianus voucher NAFF 698 cytochrome oxidase subunit 1 (COI) gene partial cds mitochondrial	0.102
GYRH	Catostomus macrocheilus	EU523932.1 Catostomus macrocheilus voucher BIOUG CAN :BCF-658-2 cytochrome oxidase subunit I (COI) gene partial cds mitochondrial	0.102
GYRH	Catostomus tahoensis	JN024954.1 Catostomus tahoensis voucher NAFF 1223 cytochrome oxidase subunit 1 (COI) gene partial cds mitochondrial	0.102
GYRH	Chasmistes liorus	MZ907583.1 Chasmistes liorus mitochondrion complete genome	0.094
GYRH	Catostomus cahita	EU668375.1 Catostomus cahita strain CATO20 cytochrome oxidase subunit I (COI) gene partial cds mitochondrial	0.08
GYRH	Catostomus wigginsi	EU668440.1 Catostomus wigginsi strain CATO26 cytochrome oxidase subunit I (COI) gene partial cds mitochondrial	0.08
GYRH	Catostomus insignis	HQ556970.1 Catostomus insignis voucher CAIN-AZ Hatchery-1 cytochrome oxidase subunit 1 (COI) gene partial cds mitochondrial	0.069
GYRH	Catostomus latipinnis	MT501386.1 Catostomus latipinnis isolate SNARRC18-137 mitochondrion complete genome	0.069
GYRH	Catostomus bernardini	EU668365.1 Catostomus bernardini strain CATO14 cytochrome oxidase subunit I (COI) gene partial cds mitochondrial	0.068
GYRH	Catostomus leopoldi	EU668394.1 Catostomus leopoldi strain CAT051 cytochrome oxidase subunit I (COI) gene partial cds mitochondrial	0.068
GYRH	Catostomus commersonii	EU524472.1 Catostomus commersonii voucher BIOUG CAN :BCF-0579-4 cytochrome oxidase subunit I (COI) gene partial cds mitochondrial	0.066

## Sheet: CYEL_APs
Assay	Taxon	Name	Amp
CYEL	Cycleptus elongatus	AB126082.1 Cycleptus elongatus mitochondrial DNA complete genome	0.868
CYEL	Cycleptus elongatus	AF454868.1 Cycleptus elongatus cytochrome b (cytb) gene partial cds mitochondrial gene for mitochondrial product	0.868
CYEL	Cycleptus elongatus	JF799439.1 Cycleptus elongatus isolate Cycle elong 289 cytochrome b (cytb) gene partial cds mitochondrial	0.868
CYEL	Cycleptus elongatus	EF062361.1 Cycleptus elongatus haplotype 1 cytochrome b (cyt b) gene partial cds mitochondrial	0.868
CYEL	Cycleptus elongatus	EF062362.1 Cycleptus elongatus haplotype 2 cytochrome b (cyt b) gene partial cds mitochondrial	0.868
CYEL	Cycleptus elongatus	EF062363.1 Cycleptus elongatus haplotype 3 cytochrome b (cyt b) gene partial cds mitochondrial	0.868
CYEL	Cycleptus elongatus	EF062364.1 Cycleptus elongatus haplotype 4 cytochrome b (cyt b) gene partial cds mitochondrial	0.868
CYEL	Cycleptus elongatus	EF062365.1 Cycleptus elongatus haplotype 5 cytochrome b (cyt b) gene partial cds mitochondrial	0.868
CYEL	Cycleptus elongatus	EF062366.1 Cycleptus elongatus haplotype 6 cytochrome b (cyt b) gene partial cds mitochondrial	0.868
CYEL	Cycleptus elongatus	EF062369.1 Cycleptus elongatus haplotype 7 cytochrome b (cyt b) gene partial cds mitochondrial	0.868
CYEL	Cycleptus elongatus	EF062370.1 Cycleptus elongatus haplotype 8 cytochrome b (cyt b) gene partial cds mitochondrial	0.868
CYEL	Cycleptus elongatus	EF062372.1 Cycleptus elongatus haplotype 9 cytochrome b (cyt b) gene partial cds mitochondrial	0.868
CYEL	Cycleptus meridionalis	JX488770.1 Cycleptus meridionalis voucher UNL1-30 cytochrome b (cytb) gene partial cds mitochondrial	0.868
CYEL	Hypentelium nigricans	AF454909.1 Hypentelium nigricans cytochrome b (cytb) gene partial cds mitochondrial gene for mitochondrial product	0.314
CYEL	Hypentelium nigricans	AY253341.1 Hypentelium nigricans isolate hnig9902 1 cytochrome b gene partial cds mitochondrial gene for mitochondrial product	0.302
CYEL	Hypentelium nigricans	AY253342.1 Hypentelium nigricans isolate hnig9902 2 cytochrome b gene partial cds mitochondrial gene for mitochondrial product	0.302
CYEL	Catostomus occidentalis	AF454873.1 Catostomus occidentalis cytochrome b (cytb) gene partial cds mitochondrial gene for mitochondrial product	0.268
CYEL	Catostomus catostomus	AF454871.1 Catostomus catostomus cytochrome b (cytb) gene partial cds mitochondrial gene for mitochondrial product	0.219
CYEL	Deltistes luxatus	AF454870.1 Deltistes luxatus cytochrome b (cytb) gene partial cds mitochondrial gene for mitochondrial product	0.206
CYEL	Catostomus clarkii	JX488779.1 Catostomus clarkii voucher MSB49600 cytochrome b (cytb) gene partial cds mitochondrial	0.196
CYEL	Catostomus rimiculus	AF454875.1 Catostomus rimiculus cytochrome b (cytb) gene partial cds mitochondrial gene for mitochondrial product	0.196
CYEL	Catostomus snyderi	JX488806.1 Catostomus snyderi voucher OS15900 cytochrome b (cytb) gene partial cds mitochondrial	0.196
CYEL	Chasmistes brevirostris	JX488817.1 Chasmistes brevirostris voucher OS15963 cytochrome b (cytb) gene partial cds mitochondrial	0.196
CYEL	Catostomus plebeius	JX488804.1 Catostomus plebeius voucher DAN0526-1 cytochrome b (cytb) gene partial cds mitochondrial	0.165
CYEL	Catostomus santaanae	JX488805.1 Catostomus santaanae voucher UAIC12384.01 cytochrome b (cytb) gene partial cds mitochondrial	0.157
CYEL	Catostomus discobolus	JX488782.1 Catostomus discobolus discobolus voucher BYU57986 cytochrome b (cytb) gene partial cds mitochondrial	0.154
CYEL	Catostomus platyrhynchus	JX488801.1 Catostomus platyrhynchus voucher BYU58618 cytochrome b (cytb) gene partial cds mitochondrial	0.153
CYEL	Thoburnia atripinnis	AF454911.1 Thoburnia atripinnis cytochrome b (cytb) gene partial cds mitochondrial gene for mitochondrial product	0.15
CYEL	Catostomus nebuliferus	JX488794.1 Catostomus nebuliferus voucher HLB1484 cytochrome b (cytb) gene partial cds mitochondrial	0.144
CYEL	Moxostoma erythrurum	AF454886.1 Moxostoma erythrurum cytochrome b (cytb) gene partial cds mitochondrial gene for mitochondrial product	0.14
CYEL	Moxostoma poecilurum	AF454896.1 Moxostoma poecilurum cytochrome b (cytb) gene partial cds mitochondrial gene for mitochondrial product	0.133
CYEL	Thoburnia hamiltoni	JF799531.1 Thoburnia hamiltoni isolate T_ham_141 cytochrome b (cytb) gene partial cds mitochondrial	0.132
CYEL	Catostomus commersonii	JF799435.1 Catostomus commersonii isolate WS2RRB cytochrome b (cytb) gene partial cds mitochondrial	0.131
CYEL	Moxostoma lachneri	JF799519.1 Moxostoma lachneri isolate Slachneri cytochrome b (cytb) gene partial cds mitochondrial	0.128
CYEL	Moxostoma pappillosum	AF454883.1 Moxostoma pappillosum cytochrome b (cytb) gene partial cds mitochondrial gene for mitochondrial product	0.126
CYEL	Moxostoma hubbsi	AF522289.1 Moxostoma hubbsi RC-REJ 1822 cytochrome b (cytb) gene partial cds mitochondrial gene for mitochondrial product	0.122
CYEL	Moxostoma anisurum	AF454880.1 Moxostoma anisurum cytochrome b (cytb) gene partial cds mitochondrial gene for mitochondrial product	0.12
CYEL	Moxostoma duquesnei	AF454894.1 Moxostoma duquesnei cytochrome b (cytb) gene partial cds mitochondrial gene for mitochondrial product	0.12
CYEL	Moxostoma carinatum	AF454884.1 Moxostoma carinatum cytochrome b (cytb) gene partial cds mitochondrial gene for mitochondrial product	0.119
CYEL	Moxostoma valenciennesi	JF799487.1 Moxostoma valenciennesi isolate Mox val 1840F cytochrome b (cytb) gene partial cds mitochondrial	0.119
CYEL	Thoburnia rhothoeca	AF454912.1 Thoburnia rhothoeca cytochrome b (cytb) gene partial cds mitochondrial gene for mitochondrial product	0.119
CYEL	Moxostoma breviceps	AF180821.1 Moxostoma breviceps cytochrome b (cytb) gene partial cds mitochondrial gene for mitochondrial product	0.118
CYEL	Moxostoma sp	JF799488.1 Moxostoma sp. sicklefin redhorse isolate Mfal1828 cytochrome b (cytb) gene partial cds mitochondrial	0.117
CYEL	Moxostoma macrolepidotum	AF454890.1 Moxostoma macrolepidotum cytochrome b (cytb) gene partial cds mitochondrial gene for mitochondrial product	0.116
CYEL	Moxostoma pisolabrum	AF454889.1 Moxostoma pisolabrum cytochrome b (cytb) gene partial cds mitochondrial gene for mitochondrial product	0.116
CYEL	Catostomus bondi	KJ441273.1 Catostomus bondi bio-material DNA 227306 cytochrome b (Cytb) gene partial cds mitochondrial	0.115
CYEL	Moxostoma rupiscartes	JF799522.1 Moxostoma rupiscartes isolate SrupOconee cytochrome b (cytb) gene partial cds mitochondrial	0.115
CYEL	Catostomus columbianus	JX488780.1 Catostomus columbianus voucher OS17548 cytochrome b (cytb) gene partial cds mitochondrial	0.114
CYEL	Catostomus microps	AF454872.1 Catostomus microps cytochrome b (cytb) gene partial cds mitochondrial gene for mitochondrial product	0.113
CYEL	Catostomus tahoensis	AF454874.1 Catostomus tahoensis cytochrome b (cytb) gene partial cds mitochondrial gene for mitochondrial product	0.113
CYEL	Catostomus wigginsi	JX488816.1 Catostomus wigginsi voucher JEB0511-1 cytochrome b (cytb) gene partial cds mitochondrial	0.111
CYEL	Moxostoma sp	JF799486.1 Moxostoma sp. Carolina redhorse isolate MspCarDEEP30363 cytochrome b (cytb) gene partial cds mitochondrial	0.111
CYEL	Scartomyzon congestus	AF180820.1 Scartomyzon congestus cytochrome b (cytb) gene partial cds mitochondrial gene for mitochondrial product	0.111
CYEL	Moxostoma albidum	JF799491.1 Moxostoma albidum isolate SconDevils cytochrome b (cytb) gene partial cds mitochondrial	0.11
CYEL	Moxostoma albidum	JF799492.1 Moxostoma albidum isolate SconDevils3 cytochrome b (cytb) gene partial cds mitochondrial	0.11
CYEL	Moxostoma albidum	JF799493.1 Moxostoma albidum isolate SconDevils2 cytochrome b (cytb) gene partial cds mitochondrial	0.11
CYEL	Xyrauchen texanus	AF454869.1 Xyrauchen texanus cytochrome b (cytb) gene partial cds mitochondrial gene for mitochondrial product	0.104
CYEL	Campostoma anomalum	DQ486799.1 Campostoma anomalum isolate 2 cytochrome b (cytb) gene partial cds mitochondrial	0.097
CYEL	Campostoma oligolepis	DQ486794.1 Campostoma oligolepis cytochrome b (cytb) gene partial cds mitochondrial	0.097
CYEL	Moxostoma robustum	AF454891.1 Moxostoma robustum cytochrome b (cytb) gene partial cds mitochondrial gene for mitochondrial product	0.093
CYEL	Catostomus leopoldi	EU668741.1 Catostomus leopoldi strain CATO52 cytochrome b (cytb) gene partial cds mitochondrial	0.086
CYEL	Catostomus warnerensis	JX488814.1 Catostomus warnerensis voucher OS14251-2 cytochrome b (cytb) gene partial cds mitochondrial	0.084
CYEL	Chasmistes liorus	JX488818.1 Chasmistes liorus mictus voucher BYU56945 cytochrome b (cytb) gene partial cds mitochondrial	0.081
CYEL	Moxostoma sp	JF799485.1 Moxostoma sp. Apalachicola redhorse isolate Mgramm536 cytochrome b (cytb) gene partial cds mitochondrial	0.081
CYEL	Hypentelium etowanum	AF454908.1 Hypentelium etowanum cytochrome b (cytb) gene partial cds mitochondrial gene for mitochondrial product	0.08
CYEL	Moxostoma mascotae	JF799521.1 Moxostoma mascotae isolate SmasPEG cytochrome b (cytb) gene partial cds mitochondrial	0.077
CYEL	Moxostoma sp	JF799524.1 Moxostoma sp. brassy jumprock isolate S_bra_140 cytochrome b (cytb) gene partial cds mitochondrial	0.074
CYEL	Catostomus ardens	JX488771.1 Catostomus ardens from USA cytochrome b (cytb) gene partial cds mitochondrial	0.072
CYEL	Catostomus bernardini	JX488773.1 Catostomus bernardini voucher BRK0507-2 cytochrome b (cytb) gene partial cds mitochondrial	0.07
CYEL	Catostomus cahita	JX488777.1 Catostomus cahita voucher BRK0511-6 cytochrome b (cytb) gene partial cds mitochondrial	0.07
CYEL	Catostomus conchos	JF799438.1 Catostomus conchos isolate Cconchos cytochrome b (cytb) gene partial cds mitochondrial	0.07
CYEL	Catostomus fumeiventris	JX488784.1 Catostomus fumeiventris voucher UAIC Catfum1 cytochrome b (cytb) gene partial cds mitochondrial	0.07
CYEL	Catostomus insignis	JX488786.1 Catostomus insignis voucher MSB49603-2 cytochrome b (cytb) gene partial cds mitochondrial	0.07
CYEL	Catostomus macrocheilus	JX488791.1 Catostomus macrocheilus voucher OS15886 cytochrome b (cytb) gene partial cds mitochondrial	0.068
CYEL	Catostomus tsiltcoosensis	JX488809.1 Catostomus tsiltcoosensis voucher OSX113 cytochrome b (cytb) gene partial cds mitochondrial	0.068
CYEL	Myxocyprinus asiaticus	AF036176.1 Myxocyprinus asiaticus cytochrome b (cytb) gene mitochondrial gene encoding mitochondrial product partial cds	0.067
CYEL	Chasmistes cujus	KU697934.1 Chasmistes cujus isolate CUI1 cytochrome b (cytb) gene partial cds mitochondrial	0.066
CYEL	Carpiodes carpio	AF454867.1 Carpiodes carpio cytochrome b (cytb) gene partial cds mitochondrial gene for mitochondrial product	0.065
CYEL	Carpiodes cyprinus	JN053178.1 Carpiodes cyprinus isolate 107 25 cytochrome b gene partial cds mitochondrial	0.065
CYEL	Carpiodes velifer	JN053180.1 Carpiodes velifer isolate 107 42 cytochrome b gene partial cds mitochondrial	0.065
CYEL	Erimyzon oblongus	AF454876.1 Erimyzon oblongus cytochrome b (cytb) gene partial cds mitochondrial gene for mitochondrial product	0.06
CYEL	Minytrema melanops	AF454879.1 Minytrema melanops cytochrome b (cytb) gene partial cds mitochondrial gene for mitochondrial product	0.058
CYEL	Minytrema melanops	JF799447.1 Minytrema melanops isolate Mmelanops1701 cytochrome b (cytb) gene partial cds mitochondrial	0.058
CYEL	Hypentelium roanokense	JF799442.1 Hypentelium roanokense isolate HroaMag cytochrome b (cytb) gene partial cds mitochondrial	0.056
CYEL	Ictiobus labiosus	FJ226255.1 Ictiobus labiosus voucher 114_01 cytochrome b (cytb) gene partial cds mitochondrial	0.056
CYEL	Catostomus latipinnis	JX488788.1 Catostomus latipinnis voucher MSB49601 cytochrome b (cytb) gene partial cds mitochondrial	0.055
CYEL	Erimyzon succetta	AF454878.1 Erimyzon succetta cytochrome b (cytb) gene partial cds mitochondrial gene for mitochondrial product	0.055
CYEL	Ictiobus bubalus	FJ226281.1 Ictiobus bubalus voucher 124 01 cytochrome b (cytb) gene partial cds mitochondrial	0.053
CYEL	Ictiobus cyprinellus	FJ226256.1 Ictiobus cyprinellus voucher 118 04 cytochrome b (cytb) gene partial cds mitochondrial	0.053
CYEL	Ictiobus meridionalis	FJ226318.1 Ictiobus meridionalis voucher 140_01 cytochrome b (cytb) gene partial cds mitochondrial	0.053
CYEL	Ictiobus niger	FJ226271.1 Ictiobus niger voucher 163 02 cytochrome b (cytb) gene partial cds mitochondrial	0.053
CYEL	Erimyzon tenuis	AF454877.1 Erimyzon tenuis cytochrome b (cytb) gene partial cds mitochondrial gene for mitochondrial product	0.049

## Sheet: TXHS_APs
Assay	Taxon	Name	Amp
TXHS	Popenaias popeii	NC 050058.1 Popenaias popeii isolate BIV2451 voucher 067TS mitochondrion complete genome	0.965
TXHS	Popenaias popeii	MK045091.1 Popenaias popeii isolate PpopRGr005 NADH dehydrogenase subunit I (ND1) gene partial cds mitochondrial	0.965
TXHS	Popenaias popeii	MK045093.1 Popenaias popeii isolate PpopRGr007 NADH dehydrogenase subunit I (ND1) gene partial cds mitochondrial	0.965
TXHS	Popenaias popeii	MK045092.1 Popenaias popeii isolate PpopRGr006 NADH dehydrogenase subunit I (ND1) gene partial cds mitochondrial	0.965
TXHS	Popenaias popeii	TXHS 01 ND1 Popenaias popeii	0.965
TXHS	Popenaias popeii	TXHS 04 ND1 Popenaias popeii	0.965
TXHS	Popenaias popeii	TXHS 05 ND1 Popenaias popeii	0.965
TXHS	Popenaias popeii	TXHS 06 ND1 Popenaias popeii	0.965
TXHS	Quadrula apiculata	AY158805.1 Quadrula apiculata isolate Qapi2620 NADH dehydrogenase subunit 1 (ND1) gene partial cds mitochondrial	0.456
TXHS	Quadrula apiculata	MG030351.1 Quadrula apiculata NADH dehydrognease subunit I (ND1) gene partial cds mitochondrial	0.456
TXHS	Quadrula apiculata	MH633590.1 Quadrula apiculata isolate QapiRGr081 NADH dehydrogenase subunit I (ND1) gene partial cds mitochondrial	0.41
TXHS	Cyrtonaias tampicoensis	MK045056.1 Cyrtonaias tampicoensis isolate CtamCol007 NADH dehydrogenase subunit I (ND1) gene partial cds mitochondrial	0.376
TXHS	Cyrtonaias tampicoensis	MK045057.1 Cyrtonaias tampicoensis isolate CtamCol008 NADH dehydrogenase subunit I (ND1) gene partial cds mitochondrial	0.376
TXHS	Toxolasma texasiensis	TXLP 440 ND1 Toxolasma texasiensis	0.301
TXHS	Toxolasma texasiensis	TXLP 394 ND1 Toxolasma texasiensis	0.298
TXHS	Toxolasma parvus	MG030360.1 Toxolasma parvus NADH dehydrognease subunit I (ND1) gene partial cds mitochondrial	0.293
TXHS	Toxolasma parvus	GU085381.1 Toxolasma parvus NADH dehydrogenase subunit 1 (ND1) gene partial cds mitochondrial	0.293
TXHS	Truncilla cognata	MK045120.1 Truncilla cognata isolate TcogRGr004 NADH dehydrogenase subunit I (ND1) gene partial cds mitochondrial	0.275
TXHS	Truncilla cognata	MK045121.1 Truncilla cognata isolate TcogRGr010 NADH dehydrogenase subunit I (ND1) gene partial cds mitochondrial	0.275
TXHS	Toxolasma texasiensis	MG020455.1 Toxolasma texasiensis NADH dehydrognease subunit I (ND1) gene partial cds mitochondrial	0.272
TXHS	Uniomerus tetralasmus	MH633583.1 Uniomerus tetralasmus isolate UtetCol005 NADH dehydrogenase subunit I (ND1) gene partial cds mitochondrial	0.254
TXHS	Toxolasma texasiensis	TXLP 362 ND1 Toxolasma texasiensis	0.251
TXHS	Uniomerus tetralasmus	MG030355.1 Uniomerus tetralasmus NADH dehydrognease subunit I (ND1) gene partial cds mitochondrial	0.233
TXHS	Uniomerus tetralasmus	MH633605.1 Uniomerus tetralasmus isolate UtetBaP011 NADH dehydrogenase subunit I (ND1) gene partial cds mitochondrial	0.22
TXHS	Potamilus metnecktayi	MK045107.1 Potamilus metnecktayi isolate PmetRGr008 NADH dehydrogenase subunit I (ND1) gene partial cds mitochondrial	0.181
TXHS	Potamilus metnecktayi	MK045105.1 Potamilus metnecktayi isolate PmetRGr005 NADH dehydrogenase subunit I (ND1) gene partial cds mitochondrial	0.181
TXHS	Potamilus metnecktayi	MK045106.1 Potamilus metnecktayi isolate PmetRGr006 NADH dehydrogenase subunit I (ND1) gene partial cds mitochondrial	0.181
TXHS	Pyganodon grandis	MG199752.1 Pyganodon grandis clone 2 NADH dehydrogenase subunit 1 (ND1) gene partial cds mitochondrial	0.181
TXHS	Megalonaias nervosa	AY158794.1 Megalonaias nervosa isolate MNerv266 NADH dehydrogenase subunit 1 (ND1) gene partial cds mitochondrial	0.18
TXHS	Pyganodon grandis	MG199751.1 Pyganodon grandis clone 1 NADH dehydrogenase subunit 1 (ND1) gene partial cds mitochondrial	0.177
TXHS	Megalonaias nervosa	MH633597.1 Megalonaias nervosa isolate MnerOhi057 NADH dehydrogenase subunit I (ND1) gene partial cds mitochondrial	0.172
TXHS	Megalonaias nervosa	MH633571.1 Megalonaias nervosa isolate MnerGua025 NADH dehydrogenase subunit I (ND1) gene partial cds mitochondrial	0.14
TXHS	Potamilus purpuratus	MT669685.1 Potamilus purpuratus isolate Ami038 NADH dehydrogenase subunit 1 (ND1) gene partial cds mitochondrial	0.14
TXHS	Potamilus purpuratus	MT669686.1 Potamilus purpuratus isolate Ami039 NADH dehydrogenase subunit 1 (ND1) gene partial cds mitochondrial	0.14
TXHS	Potamilus purpuratus	MT669687.1 Potamilus purpuratus isolate Ami040 NADH dehydrogenase subunit 1 (ND1) gene partial cds mitochondrial	0.14
TXHS	Lampsilis teres	MK226711.1 Lampsilis teres voucher BSC047TS NADH dehydrogenase subunit 1 (ND1) gene partial cds mitochondrial	0.125
TXHS	Lampsilis teres	MG030349.1 Lampsilis teres NADH dehydrognease subunit I (ND1) gene partial cds mitochondrial	0.124
TXHS	Lampsilis teres	MK226712.1 Lampsilis teres voucher BSC113TS NADH dehydrogenase subunit 1 (ND1) gene partial cds mitochondrial	0.124
